# Supplementary material for: Mice carrying nonsense mutant p53 develop frequent multicentric or metastatic tumors
Source: Cell Death Dis. 2025 Dec 11;17(1):85. doi: 10.1038/s41419-025-08290-9 (PMC12830816; doi:10.1038/s41419-025-08290-9)
Supplement: Supplementary file 1 — Supplementary Table S1 [file 41419_2025_8290_MOESM1_ESM.xlsx]

## Sheet: Suppl. Table S1
Supplementary Table S1. Average litter sizes at 2 weeks of age for different combinations of Trp53R210X crosses. Comparisons are made to backcross breeding with C57BL/6J WT mice (top row) using one-way ANOVA followed by Dunnett's multiple comparison test. Number of pups in each litter is plotted in Supplementary Figure S1. ns = not significant, *p < 0.05.
Type of cross	No. of litters	No. of pups	Average litter size	p-value
C57BL/6J x Trp53R210X/+	44	309	7.02
Trp53R210X/+ x Trp53R210X/+	28	179	6.39	0.6643 (ns)
Trp53R210X/R210X x Trp53R210X/+	13	86	6.62	0.9400 (ns)
Trp53R210X/R210X x Trp53R210X/R210X	4	14	3.50	0.0304 (*)
