# Supplementary material for: Mice carrying nonsense mutant p53 develop frequent multicentric or metastatic tumors
Source: Cell Death Dis. 2025 Dec 11;17(1):85. doi: 10.1038/s41419-025-08290-9 (PMC12830816; doi:10.1038/s41419-025-08290-9)
Supplement: Supplementary file 2 — Supplementary Table S2 [file 41419_2025_8290_MOESM2_ESM.xlsx]

## Sheet: Suppl. Table S2
Supplementary Table S2. Sex and genotype distribution for progeny of different combinations of Trp53R210X crosses. Intercrosses between Trp53R210X/+ and/or Trp53R210X/R210X resulted in fewer than expected female Trp53R210X/R210X offspring, indicated in bold, red text. *p < 0.05, **p < 0.01, ***p < 0.001, ****p < 0.0001 (Chi-square goodness-of-fit test).
Backcross	C57BL/6J x Trp53R210X/+
Progeny Genotype (n = 309)	Males		Females		p-value
	Observed no.	Expected no.	Observed no.	Expected no.	Both genders	Females only
WT (N = 169)	101 (32.69%)	77.25 (25%)	68 (22.01%)	77.25 (25%)	0.0153 (*)	-
Trp53R210X/+ (n = 140)	75 (24.27%)	77.25 (25%)	65 (21.04%)	77.25 (25%)
Intercross	Trp53R210X/+ x Trp53R210X/+
Progeny Genotype (n = 179)	Males		Females		p-value
	Observed no.	Expected no.	Observed no.	Expected no.	Both genders	Females only
WT (n = 48)	23 (12.85%)	22.38 (12.5%)	25 (13.97%)	22.38 (12.5%)	0.0031 (**)	0.0001 (***)
Trp53R210X/+ (n = 102)	48 (26.82%)	44.75 (25%)	54 (30.17%)	44.75 (25%)
Trp53R210X/R210X (n = 29)	25 (13.97%)	22.38 (12.5%)	4 (2.24%)	22.38 (12.5%)
Intercross	Trp53R210X/R210X x Trp53R210X/+
Progeny Genotype (n = 86)	Males		Females		p-value
	Observed no.	Expected no.	Observed no.	Expected no.	Both genders	Females only
Trp53R210X/+ (n = 55)	24 (27.91%)	21.5 (25%)	31 (36.05%)	21.5 (25%)	0.0045 (**)	0.0003 (***)
Trp53R210X/R210X (n = 31)	23 (26.74%)	21.5 (25%)	8 (9.30%)	21.5 (25%)
Intercross	Trp53R210X/R210X x Trp53R210X/R210X
Progeny Genotype (n = 14)	Males		Females		p-value
	Observed no.	Expected no.	Observed no.	Expected no.	Both genders	Females only
Trp53R210X/R210X	12 (85.71%)	7 (50%)	2 (14.29%)	7 (50%)	0.0074 (**)	-
Summary of Trp53R210X/R210X pups from all different types of intercrosses
Progeny Genotype (n = 74)	Males		Females		p-value
	Observed no.	Expected no.	Observed no.	Expected no.	Both genders	Females only
Trp53R210X/R210X	60 (81.08%)	37 (50%)	14 (18.92%)	37 (50%)	<0.0001 (****)	-
