# Supplementary material for: Mice carrying nonsense mutant p53 develop frequent multicentric or metastatic tumors
Source: Cell Death Dis. 2025 Dec 11;17(1):85. doi: 10.1038/s41419-025-08290-9 (PMC12830816; doi:10.1038/s41419-025-08290-9)
Supplement: Supplementary file 3 — Supplementary Table S3 [file 41419_2025_8290_MOESM3_ESM.xlsx]

## Sheet: Suppl. Table S3
Supplementary Table S3. Histopathology results, expressed as % of total number of mice with tumors unless otherwise indicated. Data was analyzed using a two-sided Fisher's exact test followed by correction for multiple analyses using the Holm-Šídák method. There were several differences between genotypes, and a difference between sex within genotype was only seen in Trp53R210X/+ mice, indicated i…
			Trp53R210X/R210X (HO)			Trp53R210X/+ (HZ)			WT			Genotype differences (adjusted p-values)
			All	Females	Males	All	Females	Males	All	Females	Males	HO vs HZ	HO vs WT	HZ vs WT
			(n = 49)	(n = 8)	(n = 41)	(n = 79)	(n = 37)	(n = 42)	(n = 24)	(n = 12)	(n = 12)
Mice with tumors, total (no. of mice)			98.0 (48)	100 (8)	97.6 (40)	100 (79)	100 (37)	100 (42)	83.3 (20)	75.0 (9)	91.7 (11)	0.3828 (ns)	0.0736 (ns)	0.0072 (**)
Multicentric or metastatic tumors, % mice with tumors (no. of mice)			60.4 (29)	62.5 (5)	60.0 (24)	36.7 (29)	43.2 (16)	31.0 (13)	50.0 (10)	55.6 (5)	45.5 (5)	0.0318 (*)	0.5912 (ns)	0.5273 (ns)
Hematopoietic tumors (HT), total (no. of mice)			79.2 (38)	87.5 (7)	77.5 (31)	40.5 (32)	37.8 (14)	42.8 (18)	70.0 (14)	77.8 (7)	63.6 (7)	0.0003 (***)	0.5319 (ns)	0.0474 (*)
	HT multicentric, % of mice with HT (no. of mice)		76.3 (29)	71.4 (5)	77.4 (24)	68.7 (22)	78.5 (11)	61.1 (11)	71.4 (10)	71.4 (5)	71.4 (5)	0.9320 (ns)	0.9320 (ns)	0.9999 (ns)
	T-cell lymphoma (TCL), % of mice with HT (no. of mice)		84.2 (32)	85.7 (6)	83.9 (26)	12.5 (4)	7.1 (1)	16.7 (3)	0	0	0	0.0003 (***)	0.0003 (***)	0.1507 (ns)
	TCL multicentric, % of mice with TCL (no. of mice)		78.1 (25)	83.3 (5)	76.9 (20)	100 (4)	100 (1)	100 (3)	0	0	0	0.5658 (ns)	-	-
Soft-tissue sarcoma (STS), total (no. of mice)			37.5 (18)	37.5 (3)	37.5 (15)	40.5 (32)	27.0 (10)a	50.0 (21)a	0	0	0	0.8517 (ns)	0.0016 (**)	0.0009 (***)
	STS metastasis, % of mice with STS (no. of mice)		5.6 (1)	0	6.7 (1)	9.4 (3)	10 (1)	9.5 (2)	0	0	0	0.9999 (ns)	-	-
Osteosarcoma (OS), total (no. of mice)			0	0	0	25.3 (20)	51.4 (19)b	2.4 (1)b	0	0	0	0.0003 (***)	0.9999	0.0207 (*)
	OS metastases, % of mice with OS (no. of mice)		0	0	0	15.0 (3)	15.8 (3)	0	0	0	0	-	-	-
Carcinoma (C), total (no. of mice)			0	0	0	12.7 (10)	13.5 (5)	11.9 (5)	30 (6)	33.3 (3)	27.3 (3)	0.0260 (*)	0.0012 (**)	0.0860 (ns)
	C metastases, % of mice with C (no. of mice)		0	0	0	10.0 (1)	20.0 (1)	0	0	0	0	-	-	0.9999 (ns)
Sex cord tumor, total (no. of mice)			0	0	0	1.3 (1)	0	2.4 (1)	0	0	0	1.0000 (ns)	1.0000 (ns)	1.0000 (ns)
Benign tumors, total (no. of mice)			0	0	0	12.7 (10)	8.1 (3)	16.7 (7)	40.0 (8)	33.3 (3)	45.5 (5)	0.0175 (*)	0.0003 (***)	0.0175 (*)
		a p = 0.0416 (*)
		b p < 0.0001 (****)
