# Supplementary material for: Mice carrying nonsense mutant p53 develop frequent multicentric or metastatic tumors
Source: Cell Death Dis. 2025 Dec 11;17(1):85. doi: 10.1038/s41419-025-08290-9 (PMC12830816; doi:10.1038/s41419-025-08290-9)
Supplement: Supplementary file 4 — Supplementary Table S4 [file 41419_2025_8290_MOESM4_ESM.xlsx]

## Sheet: S4A tumor diagnoses HO
Supplementary Table S4A. Results of immunohistochemistry (IHC) analysis of a selection of neoplasias in Trp53R210X/R210X (HO) mice. CD3 was used to identify cells of T lymphocyte lineage; vimentin to identify mesenchymal cells and verify sarcoma; CD68 to identify cells of histiocytic lineage; desmin to identify myocytes; and myogenin to identify rhabdomyocytes. - = analysis not performed; 0 = no …
Mouse ID	Sex	Age (days)	Tissue	CD3	Vimentin	CD68	Desmin	Myogenin	Final diagnosis	Histomicrograph shown in Results
X340	f	145	thymus	inc.	-	-	-	-	Lymphoma, NOS, solitary
X547	f	113	thymus	+++	-	(+)	-	-	T-cell lymphoma, multicentric
X405	f	118	thymus	+++	-	(+)	-	-	T-cell lymphoma, multicentric
X339	f	131	thymus	inc.	-	(+)	-	-	T-cell lymphoma, multicentric
X509	f	176	thymus	+++	-	-	-	-	T-cell lymphoma, multicentric
X319	f	225	thymus	++	-	(+)	-	-	T-cell lymphoma, multicentric
X214	m	258	thymus	(+)	-	-	-	-	Histiocytic sarcoma, multicentric
X503	m	146	thymus	inc.	-	(+)	-	-	Lymphoma, NOS, multicentric
X400	m	202	thymus	+	-	(+)	-	-	Lymphoma, pleomorphic, multicentric
X396	m	232	thymus	+	-	(+)	-	-	Lymphoma, pleomorphic, solitary
X315	m	70	thymus	+++	-	(+)	-	-	T-cell lymphoma, multicentric
X502	m	97	thymus	+++	-	(+)	-	-	T-cell lymphoma, multicentric	Figure 3: panel A2 HE; panel A3 CD3
X128	m	107	thymus	+++	-	(+)	-	-	T-cell lymphoma, multicentric
X292	m	120	thymus	+++	-	(+)	-	-	T-cell lymphoma, multicentric
X165	m	135	thymus	+++	-	-	-	-	T-cell lymphoma, multicentric
X546	m	136	thymus	+++	-	(+)	-	-	T-cell lymphoma, multicentric
X501	m	176	thymus	+++	-	(+)	-	-	T-cell lymphoma, multicentric
X191	m	199	thymus	+++	-	(+)	-	-	T-cell lymphoma, multicentric
X444	m	205	thymus	+++	-	(+)	-	-	T-cell lymphoma, multicentric
X299	m	211	thymus	+++	-	(+)	-	-	T-cell lymphoma, multicentric
X344	m	214	thymus	+++	-	(+)	-	-	T-cell lymphoma, multicentric
X504	m	223	thymus	+++	-	(+)	-	-	T-cell lymphoma, multicentric
X491	m	254	thymus	+++	-	(+)	-	-	T-cell lymphoma, multicentric
X363	m	259	thymus	+++	-	(+)	-	-	T-cell lymphoma, multicentric
X158	m	77	thymus	+++	-	(+)	-	-	T-cell lymphoma, solitary
X393	m	108	thymus	+++	-	(+)	-	-	T-cell lymphoma, solitary
X211	m	132	thymus	+++	-	(+)	-	-	T-cell lymphoma, solitary
X481	m	137	thymus	+++	-	-	-	-	T-cell lymphoma, solitary
X294	m	141	thymus	+++	-	(+)	.	.	T-cell lymphoma, solitary
X152	m	188	thymus	+++	-	(+)	-	-	T-cell lymphoma, solitary
X509	f	176	subcutis+striated muscle	-	+++	-	+++	0	Leiomyosarcoma, solitary
X341	f	130	subcutis+striated muscle	-	++	(+)	+	0	Sarcoma, NOS, solitary
X297	m	157	subcutis+striated muscle	-	+++	(+)	+++	0	Leiomyosarcoma, solitary
X400	m	202	subcutis+striated muscle	(+)	+++	(+)	+++	0	Leiomyosarcoma, solitary
X357	m	242	subcutis+striated muscle	-	+++	(+)	+++	0	Leiomyosarcoma, solitary
X387	m	92	subcutis+striated muscle	-	+++	(+)	+++	+	Rhabdomyosarcoma, solitary	Supplementary Figure S2C: panel 5 & 6 HE; panel 7 Desmin; panel 8 Myogenin
X327	m	123	subcutis+striated muscle	-	+++	(+)	+++	+	Rhabdomyosarcoma, solitary
X339	f	131	spleen	+++	-	(+)	-	-	T-cell lymphoma, multicentric
X319	f	225	spleen	+++	-	(+)	-	-	T-cell lymphoma, multicentric
X312	f	217	spleen	+++	-	(+)	-	-	T-cell lymphoma, solitary
X503	m	146	spleen	-	-	-	-	-	Lymphoma, NOS, multicentric
X488	m	207	spleen	-	-	-	-	-	Lymphoma, NOS, multicentric
X214	m	258	spleen	+	-	+++			Lymphoma, pleomorphic, solitary & Histiocytic sarcoma, multicentric
X128	m	107	spleen	+++	-	(+)	-	-	T-cell lymphoma, multicentric
X165	m	135	spleen	+++	-	(+)	-	-	T-cell lymphoma, multicentric
X544	m	144	spleen	+++	-	(+)	-	-	T-cell lymphoma, multicentric
X216	m	174	spleen	+++	-	(+)	-	-	T-cell lymphoma, multicentric
X501	m	176	spleen	+++	-	(+)	-	-	T-cell lymphoma, multicentric	Figure 3: panel B2 HE; panel B3 CD3
X386	m	184	spleen	+++	-	(+)	-	-	T-cell lymphoma, multicentric
X191	m	199	spleen	+++	-	(+)	-	-	T-cell lymphoma, multicentric
X444	m	205	spleen	+++	-	(+)	-	-	T-cell lymphoma, multicentric
X299	m	211	spleen	+++	-	(+)	-	-	T-cell lymphoma, multicentric
X344	m	214	spleen	+++	-	-	-	-	T-cell lymphoma, multicentric
X497	m	223	spleen	+++	-	(+)	-	-	T-cell lymphoma, multicentric
X300	m	225	spleen	+++	-	(+)	-	-	T-cell lymphoma, multicentric
X363	m	259	spleen	+++	-	(+)	-	-	T-cell lymphoma, multicentric
X162	m	175	spleen	+++	-	+++	-	-	T-cell lymphoma, multicentric & Histiocytic sarcoma, multicentric
X504	m	223	spleen	+++	-	+++	-	-	T-cell lymphoma, multicentric & Histiocytic sarcoma, solitary
X312	f	217	soft tissue, hind leg	-	+++	(+)	+++	0	Leiomyosarcoma, solitary
X498	m	118	soft tissue, hind leg	-	+++	(+)	0	0	Sarcoma, NOS, solitary
X211	m	132	soft tissue, front leg	-	+++	(+)	++	0	Leiomyosarcoma, solitary
X328	m	166	soft tissue, front leg	-	++	(+)	++	0	Leiomyosarcoma, solitary
X222	m	82	soft tissue, front leg	-	+++	(+)	0	0	Sarcoma, NOS, solitary
X543	m	129	skin	-	+++	(+)	++	0	Leiomyosarcoma, solitary
X294	m	141	skin	-	+++	(+)	+++	0	Leiomyosarcoma, solitary
X545	m	148	skin	-	+++	(+)	+++	0	Leiomyosarcoma, solitary	Figure 3: panel C2 HE; panel C3 Desmin; panel C4 Myogenin
X504	m	223	skin	-	+++	(+)	+++	0	Leiomyosarcoma, solitary
X396	m	232	skin	-	+++	(+)	+++	0	Leiomyosarcoma, solitary	Supplementary Figure S2C: panel 1 & 2 HE; panel 3 Desmin; panel 4 Myogenin
X546	m	136	salivary glands, submandibular	+++	-	(+)	-	-	T-cell lymphoma, multicentric	Supplementary Figure S2A: panel 9 & 10 HE; panel 11 CD3
X191	m	199	salivary glands, submandibular	+++	-	(+)	-	-	T-cell lymphoma, multicentric
X344	m	214	salivary glands, submandibular	+++	-	(+)	-	-	T-cell lymphoma, multicentric
X300	m	225	salivary glands, submandibular	+++	-	(+)	-	-	T-cell lymphoma, multicentric
X546	m	136	salivary glands, sublingual	+++	-	(+)	-	-	T-cell lymphoma, multicentric	Supplementary Figure S2A: panel 9 & 10 HE; panel 11 CD3
X191	m	199	salivary glands, parotid	+++	-	(+)	-	-	T-cell lymphoma, multicentric	Supplementary Figure S2A: panel 5 & 6 HE; panel 7 CD3
X300	m	225	salivary glands, parotid	+++	-	(+)	-	-	T-cell lymphoma, multicentric
X400	m	202	lymph nodes, submandibular	+	-	(+)	-	-	Lymphoma, pleomorphic, multicentric
X546	m	136	lymph nodes, submandibular	+++	-	(+)	-	-	T-cell lymphoma, multicentric
X162	m	175	lymph nodes, submandibular	+++	-	(+)	-	-	T-cell lymphoma, multicentric
X300	m	225	lymph nodes, submandibular	+++	-	(+)	-	-	T-cell lymphoma, multicentric	Supplementary Figure S2B : panel 7 & 8 HE; panel 9 CD3
X363	m	259	lymph nodes, submandibular	-	-	-	-	-	T-cell lymphoma, multicentric
X488	m	207	lymph nodes, mesenteric	-	-	-	-	-	Lymphoma, NOS, multicentric
X400	m	202	lymph nodes, mesenteric	+	-	(+)	-	-	Lymphoma, pleomorphic, multicentric	Supplementary Figure S2A: panel 12 & 13 HE; panel 14 CD3
X544	m	144	lymph nodes, mesenteric	+++	-	(+)	-	-	T-cell lymphoma, multicentric	Supplementary Figure S2B: panel 10 & 11 HE; panel 12 CD3
X191	m	199	lymph nodes, mesenteric	+++	-	(+)	-	-	T-cell lymphoma, multicentric
X497	m	223	lymph nodes, mesenteric	+++	-	(+)	-	-	T-cell lymphoma, multicentric
X363	m	259	lymph nodes, mesenteric	+++	-	(+)	-	-	T-cell lymphoma, multicentric
X491	m	254	lymph nodes, mediastinum	-	+++	(+)	++	0	Leiomyosarcoma in lymph node (metastasis)
X319	f	225	lymph nodes, inguinal	+++	-	(+)	-	-	T-cell lymphoma, multicentric
X128	m	107	lymph nodes, inguinal	+++	-	(+)	-	-	T-cell lymphoma, multicentric
X165	m	135	lymph nodes, inguinal	+++	-	(+)	-	-	T-cell lymphoma, multicentric
X216	m	174	lymph nodes, inguinal	+++	-	(+)	-	-	T-cell lymphoma, multicentric
X162	m	175	lymph nodes, inguinal	+++	-	(+)	-	-	T-cell lymphoma, multicentric	Supplementary Figure S2B: panel 1 & 2 HE; panel 3 CD3
X501	m	176	lymph nodes, inguinal	+++	-	(+)	-	-	T-cell lymphoma, multicentric
X191	m	199	lymph nodes, inguinal	+++	-	(+)	-	-	T-cell lymphoma, multicentric
X497	m	223	lymph nodes, inguinal	+++	-	(+)	-	-	T-cell lymphoma, multicentric
X319	f	225	lymph nodes, axillar	+++	-	(+)	-	-	T-cell lymphoma, multicentric
X488	m	207	lymph nodes, axillar	-	-	-	-	-	Lymphoma, NOS, multicentric
X165	m	135	lymph nodes, axillar	+++	-	(+)	-	-	T-cell lymphoma, multicentric
X544	m	144	lymph nodes, axillar	+++	-	(+)	-	-	T-cell lymphoma, multicentric
X162	m	175	lymph nodes, axillar	+++	-	(+)	-	-	T-cell lymphoma, multicentric	Supplementary Figure S2B: panel 4 & 5 HE; panel 6 CD3
X501	m	176	lymph nodes, axillar	+++	-	(+)	-	-	T-cell lymphoma, multicentric
X363	m	259	lymph nodes, axillar	+++	-	(+)	-	-	T-cell lymphoma, multicentric
X547	f	113	lung	-	-	-	-	-	T-cell lymphoma, multicentric
X405	f	118	lung	-	-	-	-	-	T-cell lymphoma, multicentric
X509	f	176	lung	-	-	-	-	-	T-cell lymphoma, multicentric
X319	f	225	lung	-	-	-	-	-	T-cell lymphoma, multicentric
X162	m	175	lung	-	-	-	-	-	Histiocytic sarcoma, multicentric
X214	m	258	lung	-	-	-	-	-	Histiocytic sarcoma, multicentric
X503	m	146	lung	-	-	-	-	-	Lymphoma, NOS, multicentric
X488	m	207	lung	-	-	-	-	-	Lymphoma, NOS, multicentric
X315	m	70	lung	+++	-	(+)	-	-	T-cell lymphoma, multicentric
X502	m	97	lung	-	-	-	-	-	T-cell lymphoma, multicentric	Figure 3: panel A4 HE
X128	m	107	lung	-	-	-	-	-	T-cell lymphoma, multicentric
X292	m	120	lung	-	-	-	-	-	T-cell lymphoma, multicentric
X546	m	136	lung	+++	-	(+)	-	-	T-cell lymphoma, multicentric
X216	m	174	lung	+++	-	(+)	-	-	T-cell lymphoma, multicentric
X386	m	184	lung	-	-	-	-	-	T-cell lymphoma, multicentric
X191	m	199	lung	-	-	-	-	-	T-cell lymphoma, multicentric
X299	m	211	lung	-	-	-	-	-	T-cell lymphoma, multicentric
X344	m	214	lung	-	-	-	-	-	T-cell lymphoma, multicentric
X497	m	223	lung	-	-	-	-	-	T-cell lymphoma, multicentric
X504	m	223	lung	-	-	-	-	-	T-cell lymphoma, multicentric
X491	m	254	lung	+++	.	(+)	-	-	T-cell lymphoma, multicentric
X363	m	259	lung	-	-	-	-	-	T-cell lymphoma, multicentric & Histiocytic sarcoma, multicentric
X165	m	135	lung	+++	-	++	-	-	T-cell lymphoma, multicentric & Histiocytic sarcoma, solitary
X544	m	144	lung	+++	-	++	-	-	T-cell lymphoma, multicentric & Histiocytic sarcoma, solitary
X501	m	176	lung	+++	-	++	-	-	T-cell lymphoma, multicentric & Histiocytic sarcoma, solitary
X547	f	113	liver	-	-	-	-	-	T-cell lymphoma, multicentric
X339	f	131	liver	-	-	-	-	-	T-cell lymphoma, multicentric
X319	f	225	liver	-	-	-	-	-	T-cell lymphoma, multicentric
X214	m	258	liver	+	-	+++	-	-	Histiocytic sarcoma, multicentric
X300	m	225	liver	-	-	-	-	-	Histiocytic sarcoma, solitary
X488	m	207	liver	-	-	-	-	-	Lymphoma, NOS, multicentric
X128	m	107	liver	-	-	-	-	-	T-cell lymphoma, multicentric
X292	m	120	liver	-	-	-	-	-	T-cell lymphoma, multicentric
X165	m	135	liver	+++	-	(+)	-	-	T-cell lymphoma, multicentric
X544	m	144	liver	-	-	-	-	-	T-cell lymphoma, multicentric
X216	m	174	liver	+++	-	(+)	-	-	T-cell lymphoma, multicentric
X162	m	175	liver	-	-	-	-	-	T-cell lymphoma, multicentric
X501	m	176	liver	-	-	-	-	-	T-cell lymphoma, multicentric	Figure 3: panel B4 HE
X386	m	184	liver	-	-	-	-	-	T-cell lymphoma, multicentric
X191	m	199	liver	-	-	-	-	-	T-cell lymphoma, multicentric
X299	m	211	liver	+++	-	(+)	-	-	T-cell lymphoma, multicentric
X344	m	214	liver	+++	+++	(+)	-	-	T-cell lymphoma, multicentric
X497	m	223	liver	-	-	-	-	-	T-cell lymphoma, multicentric
X504	m	223	liver	-	-	-	-	-	T-cell lymphoma, multicentric
X363	m	259	liver	+++	-	+++	-	-	T-cell lymphoma, multicentric & Histiocytic sarcoma, multicentric
X319	f	225	kidney	-	-	-	-	-	T-cell lymphoma, multicentric
X488	m	207	kidney	-	-	-	-	-	Lymphoma, NOS, multicentric
X128	m	107	kidney	-	-	-	-	-	T-cell lymphoma, multicentric	Supplementary Figure S2A: panel 1 & 2 HE
X292	m	120	kidney	-	-	-	-	-	T-cell lymphoma, multicentric
X165	m	135	kidney	+++	-	(+)	-	-	T-cell lymphoma, multicentric
X544	m	144	kidney	-	-	-	-	-	T-cell lymphoma, multicentric
X216	m	174	kidney	+++	-	(+)	-	-	T-cell lymphoma, multicentric
X162	m	175	kidney	-	-	-	-	-	T-cell lymphoma, multicentric
X501	m	176	kidney	-	-	-	-	-	T-cell lymphoma, multicentric
X191	m	199	kidney	-	-	-	-	-	T-cell lymphoma, multicentric
X299	m	211	kidney	+++	-	(+)	-	-	T-cell lymphoma, multicentric
X344	m	214	kidney	-	-	-	-	-	T-cell lymphoma, multicentric
X497	m	223	kidney	-	-	-	-	-	T-cell lymphoma, multicentric
X504	m	223	kidney	-	-	-	-	-	T-cell lymphoma, multicentric
X363	m	259	kidney	-	-	-	-	-	T-cell lymphoma, multicentric
X400	m	202	intrathoracal tissue	0	++	(+)	0	0	Sarcoma, NOS, solitary
X491	m	254	intraabdominal fat tissue	-	+++	(+)	++	0	Leiomyosarcoma, metastatic
X547	f	113	heart	-	-	-	-	-	T-cell lymphoma, multicentric
X509	f	176	heart	+++	-	(+)	-	-	T-cell lymphoma, multicentric
X503	m	146	heart	-	-	-	-	-	Lymphoma, NOS, multicentric
X128	m	107	heart	-	-	-	-	-	T-cell lymphoma, multicentric
X292	m	120	heart	-	-	-	-	-	T-cell lymphoma, multicentric
X191	m	199	heart	-	-	-	-	-	T-cell lymphoma, multicentric
X344	m	214	heart	-	-	-	-	-	T-cell lymphoma, multicentric	Supplementary Figure S2A: panel 8 HE
X504	m	223	heart	-	-	-	-	-	T-cell lymphoma, multicentric
X363	m	259	appendicular skeleton, femur	+++	-	(+)	-	-	T-cell lymphoma, multicentric	Supplementary Figure S2A: panel 3 HE; panel 4 CD3

## Sheet: S4B tumor diagnoses HZ
Supplementary Table S4B. Results of immunohistochemistry (IHC) analysis of a selection of neoplasias in Trp53R210X/+ (HZ) mice. CD3 was used to identify cells of T lymphocyte lineage; vimentin to identify mesenchymal cells and verify sarcoma; CD68 to identify cells of histiocytic lineage; desmin to identify myocytes; and myogenin to identify rhabdomyocytes. - = analysis not performed; 0 = no stai…
Mouse ID	Sex	Age (days)	Tissue	CD3	Vimentin	CD68	Desmin	Myogenin	Final diagnosis	Histomicrograph shown in Results
X188	m	513	urogenitalia, testicle	(+)	++	(+)	-	-	Leydig cell tumor, malignant
X096	m	493	urogenitalia, seminal vesicle	-	(+)	(+)	++	0	Leiomyosarcoma, metastatic
X188	m	513	urogenitalia, seminal vesicle	(+)	+++	(+)	+++	0	Leiomyosarcoma, metastatic	Supplementary Figure S3B: panel 5 HE; panel 6 Desmin; panel 7 Myogenin; panel 8 CD68
X212	m	413	urogenitalia, seminal vesicle	(+)	+++	(+)	++	0	Leiomyosarcoma, solitary
X329	m	476	urogenitalia, seminal vesicle	(+)	+++	(+)	++	0	Leiomyosarcoma, solitary
X215	m	489	urogenitalia, seminal vesicle	-	+++	(+)	+++	0	Leiomyosarcoma, solitary
X171	m	565	urogenitalia, seminal vesicle	-	+++	+	++	0	Leiomyosarcoma, solitary
X096	m	493	urogenitalia, prostate	-	(+)	(+)	+	0	Leiomyosarcoma, metastatic
X148	m	458	urogenitalia, prostate	(+)	+++	(+)	+++	-	Leiomyosarcoma, solitary
X245	m	495	urogenitalia, preputial gland	(+)	++	(+)	(+)	0	Carcinoma, adenosquamous, solitary
X188	m	513	urogenitalia, preputial gland	(+)	+++	(+)	++	0	Leiomyosarcoma, metastatic	Supplementary Figure S3B: panel 1 HE; panel 2 Desmin; panel 3 Myogenin; panel 4 CD68
X283	m	408	urogenitalia, preputial gland	(+)	+++	(+)	++	0	Leiomyosarcoma, solitary
X309	f	636	thymus	++	-	+	-	-	Lymphoma, pleomorphic, multicentric & Histiocytic sarcoma, multicentric
X167	f	563	thymus	+++	++	++	(+)	0	T-cell lymphoma, multicentric & Histiocytic sarcoma, multicentric
X392	m	526	thymus	(+)	+++	+++	(+)	0	Histiocytic sarcoma, multicentric
X170	m	296	thymus	inc.	-	++	-	-	Lymphoma, NOS, multicentric & Histiocytic sarcoma, solitary
X338	m	626	thymus	+	-	(+)	-	-	Lymphoma, pleomorphic, multicentric
X225	m	413	thymus	++	-	(+)	-	-	Lymphoma, pleomorphic, solitary
X321	m	483	thymus	inc.	-	++	-	-	Lymphoma,NOS, solitary & Histiocytic sarcoma, solitary
X141	m	361	thymus	+++	-	(+)	-	-	T-cell lymphoma, multicentric
X290	m	698	thymus	+++	-	(+)	-	-	T-cell lymphoma, multicentric
X349	m	621	thymus	+	-	(+)	-	-	Lymphoma, pleomorphic, multicentric
X404	f	461	subcutis	-	+++	(+)	+++	0	Leiomyosarcoma, solitary
X247	f	472	subcutis	-	+++	(+)	+++	0	Leiomyosarcoma, solitary
X326	f	567	subcutis	-	+++	(+)	+++	0	Leiomyosarcoma, solitary
X194	f	567	subcutis	+	-	(+)	-	-	Lymphoma, pleomorphic, multicentric
X377	m	299	subcutis	-	+++	(+)	+++	0	Leiomyosarcoma, solitary
X276	m	364	subcutis	(+)	+++	(+)	+++	0	Leiomyosarcoma, solitary
X379	m	376	subcutis	-	+++	(+)	++	0	Leiomyosarcoma, solitary
X338	m	626	subcutis	+	-	(+)	-	-	Lymphoma, pleomorphic, multicentric
X197	m	587	subcutis	(+)	+++	(+)	++	0	Sarcoma, NOS, solitary
X099	f	548	spleen	(+)	+++	+++	(+)	0	Histiocytic sarcoma, solitary
X202	f	492	spleen	inc.	-	(+)	-	-	Lymphoma, NOS, multicentric
X194	f	567	spleen	+	+++	(+)	(+)	0	Lymphoma, pleomorphic, multicentric
X311	f	622	spleen	+	+++	(+)	(+)	0	Lymphoma, pleomorphic, multicentric
X309	f	636	spleen	++	-	(+)	-	-	Lymphoma, pleomorphic, multicentric
X354	f	571	spleen	++	-	+++	.	.	Lymphoma, pleomorphic, multicentric & Histiocytic sarcoma, multicentric
X248	f	633	spleen	+	+++	+++	(+)	0	Lymphoma, pleomorphic, multicentric & Histiocytic sarcoma, multicentric
X173	f	559	spleen	++	-	(+)	-	-	Lymphoma, pleomorphic, solitary
X250	f	572	spleen	++	-	(+)	-	-	Lymphoma, pleomorphic, solitary
X167	f	563	spleen	+++	+++	++	(+)	0	T-cell lymphoma, multicentric & Histiocytic sarcoma, multicentric	Supplementary Figure S3A: panel 1, 4 & 7 HE; panel 2, 5 & 8 CD68; panel 3, 6 & 9 CD3
X317	m	642	spleen	(+)	+++	(+)	+	0	Hemangiosarcoma, solitary
X103	m	660	spleen	(+)	+++	+++	(+)	0	Histiocytic sarcoma, multicentric
X079	m	533	spleen	(+)	+++	+++	(+)	(+)	Histiocytic sarcoma, solitary
X105	m	687	spleen	-	-	-	-	-	Histiocytic sarcoma, solitary
X149	m	505	spleen	(+)	+++	(+)	++	0	Leiomyosarcoma, solitary
X213	m	489	spleen	+	-	(+)	-	-	Lymphoma, pleomorphic, multicentric
X338	m	626	spleen	+	-	(+)	-	-	Lymphoma, pleomorphic, multicentric
X183	m	500	spleen	++	+++	+	(+)	0	Lymphoma, pleomorphic, multicentric & Histiocytic sarcoma, multicentric
X392	m	526	spleen	(+)	+++	(+)	(+)	0	Sarcoma, NOS, solitary
X298	m	566	spleen	(+)	+++	(+)	(+)	0	Sarcoma, NOS, solitary
X337	m	612	spleen	+++	-	(+)	-	-	T-cell lymphoma, multicentric	Figure 4: panel C3 HE
X290	m	698	spleen	+	-	(+)	-	-	T-cell lymphoma, multicentric
X349	m	621	spleen	inc.	-	(+)	-	-	Lymphoma, pleomorphic, multicentric
X167	f	563	soft tissue, hindleg	(+)	+++	+++	++	+	Sarcoma, NOS, solitary
X174	m	527	soft tissue, hind leg	-	+++	(+)	++	++	Rhabdomyosarcoma, solitary	Figure 4: panel B2 HE; panel B3 Desmin; panel B4 Myogenin
X398	m	420	soft tissue, hind leg	-	++	inc	inc	0	Sarcoma, NOS, solitary
X263	f	555	small intestine	-	-	(+)	-	-	Carcinoma, in situ, solitary
X325	f	483	small intestine	++	-	(+)	-	-	Lymphoma, pleomorphic, multicentric
X105	m	687	small intestine	-	+++	(+)	(+)	(+)	Sarcoma, NOS, solitary
X354	f	571	skin	-	+++	(+)	++	0	Leiomyosarcoma, solitary
X239	f	358	skin	-	+++	(+)	+++	+++	Rhabdomyosarcoma, solitary	Supplementary Figure S3B: panel 9 HE; panel 10 Desmin; panel 11 Myogenin; panel 12 CD68
X101	m	470	skin	-	-	(+)	-	-	Carcinoma, squamous cell, solitary
X275	m	564	skin	(+)	+++	(+)	++	0	Leiomyosarcoma, solitary
X102	m	498	skin	-	(+)	-	-	-	Sarcoma, NOS, solitary
X149	m	505	skin	(+)	+++	+++	++	0	Sarcoma, NOS, solitary
X194	f	567	salivary gland, submandibular	+	-	(+)	-	-	Lymphoma, pleomorphic, multicentric
X194	f	567	salivary gland, sublingual	+	-	(+)	-	-	Lymphoma, pleomorphic, multicentric
X194	f	567	salivary gland, parotid	+	-	(+)	-	-	Lymphoma, pleomorphic, multicentric
X194	f	567	pancreas	+	-	(+)	-	-	Lymphoma, pleomorphic, multicentric
X354	f	571	pancreas	++	+++	(+)	(+)	0	Lymphoma, pleomorphic, multicentric	Supplementary Figure S3C: panel 3 HE; panel 4 CD3
X365	f	485	pancreas	inc.	++	+	+	0	Sarcoma, NOS, solitary
X392	m	526	pancreas	-	-	+++	(+)	0	Histiocytic sarcoma, multicentric
X096	m	493	pancreas	-	(+)	(+)	+	0	Leiomyosarcoma, metastatic
X183	m	500	pancreas	++	++	++	(+)	0	Lymphoma, pleomorphic, multicentric & Histiocytic sarcoma, multicentric
X228	f	359	mammary gland	-	-	(+)	-	-	Carcinoma, adenosquamous, solitary
X153	f	498	mammary gland	-	-	(+)	-	-	Carcinoma, ductal, solitary	Supplementary Figure S3C: panel 1 & 2 HE
X173	f	559	mammary gland	-	-	(+)	-	-	Carcinoma, metastatic
X235	f	590	mammary gland	-	+++	+	+	(+)	Hemangiosarcoma, solitary
X372	f	583	mammary gland	-	-	-	-	-	Sarcoma, NOS, solitary
X248	f	633	lymph nodes, submandibular	-	+++	+++	(+)	0	Histiocytic sarcoma, multicentric
X202	f	492	lymph nodes, submandibular	-	-	-	-	-	Lymphoma, NOS, multicentric
X194	f	567	lymph nodes, submandibular	+	-	(+)	-	-	Lymphoma, pleomorphic, multicentric
X167	f	563	lymph nodes, submandibular	++	+++	+++	(+)	0	T-cell lymphoma, multicentric & Histiocytic sarcoma, multicentric
X213	m	489	lymph nodes, submandibular	-	-	-	-	-	Lymphoma, pleomorphic, multicentric
X167	f	563	lymph nodes, mesenteric	(+)	+++	+++	(+)	0	Histiocytic sarcoma, multicentric
X202	f	492	lymph nodes, mesenteric	-	-	-	-	-	Lymphoma, NOS, multicentric
X325	f	483	lymph nodes, mesenteric	++	-	(+)	-	-	Lymphoma, pleomorphic, multicentric
X263	f	555	lymph nodes, mesenteric	++	-	(+)	-	-	Lymphoma, pleomorphic, multicentric
X194	f	567	lymph nodes, mesenteric	+	-	(+)	-	-	Lymphoma, pleomorphic, multicentric
X194	f	567	lymph nodes, mesenteric	+	-	(+)	-	-	Lymphoma, pleomorphic, multicentric
X354	f	571	lymph nodes, mesenteric	++	+++	(+)	(+)	0	Lymphoma, pleomorphic, multicentric
X311	f	622	lymph nodes, mesenteric	++	-	(+)	-	-	Lymphoma, pleomorphic, multicentric
X248	f	633	lymph nodes, mesenteric	-	-	++	-	-	Lymphoma, pleomorphic, multicentric & Histiocytic sarcoma, multicentric
X365	f	485	lymph nodes, mesenteric	inc.	++	+	+	0	Sarcoma, NOS, solitary
X392	m	526	lymph nodes, mesenteric	-	-	+++	(+)	0	Histiocytic sarcoma, multicentric
X103	m	660	lymph nodes, mesenteric	-	+++	+++	(+)	0	Histiocytic sarcoma, multicentric
X096	m	493	lymph nodes, mesenteric	-	(+)	(+)	+	0	Leiomyosarcoma, metastatic
X402	m	447	lymph nodes, mesenteric	inc.	-	(+)	-	-	Lymphoma, NOS, multicentric
X213	m	489	lymph nodes, mesenteric	-	-	-	-	-	Lymphoma, pleomorphic, multicentric
X338	m	626	lymph nodes, mesenteric	+	-	(+)	-	-	Lymphoma, pleomorphic, multicentric
X183	m	500	lymph nodes, mesenteric	++	++	++	(+)	0	Lymphoma, pleomorphic, multicentric & Histiocytic sarcoma, multicentric
X290	m	698	lymph nodes, mesenteric	+++	-	(+)	-	-	T-cell lymphoma, multicentric
X349	m	621	lymph nodes, mesenteric	+	-	(+)	-	-	Lymphoma, pleomorphic, multicentric
X309	f	636	lymph nodes, mediastinal	++	-	+	-	-	Lymphoma, pleomorphic, multicentric & Histiocytic sarcoma, multicentric
X392	m	526	lymph nodes, mediastinal	(+)	+++	+++	(+)	0	Histiocytic sarcoma, multicentric
X213	m	489	lymph nodes, inguinal	-	-	-	-	-	Lymphoma, pleomorphic, multicentric
X141	m	361	lymph nodes, inguinal	+++	-	(+)	.	.	T-cell lymphoma, multicentric
X337	m	612	lymph nodes, inguinal	+++	-	(+)	-	-	T-cell lymphoma, multicentric	Figure 4: panel C2 HE
X354	f	571	lymph nodes, axillar	++	+++	(+)	(+)	0	Lymphoma, pleomorphic, multicentric
X311	f	622	lymph nodes, axillar	+	-	(+)	-	-	Lymphoma, pleomorphic, multicentric
X213	m	489	lymph nodes, axillar	-	-	-	-	-	Lymphoma, pleomorphic, multicentric
X338	m	626	lymph nodes, axillar	+	-	(+)	-	-	Lymphoma, pleomorphic, multicentric
X337	m	612	lymph nodes, axillar	+++	-	(+)	-	-	T-cell lymphoma, multicentric
X318	f	414	lung	-	-	(+)	-	-	Adenocarcinoma, pulmonary, solitary
X167	f	563	lung	(+)	+++	+++	(+)	0	Adenoma, pulmonary & Histiocytic sarcoma, multicentric
X173	f	559	lung	-	-	(+)	-	-	Carcinoma, metastasis
X389	f	517	lung	-	-	-	-	-	Histiocytic sarcoma, multicentric
X252	f	542	lung	-	-	-	-	-	Lymphoma, NOS, multicentric
X354	f	571	lung	-	-	-	-	-	Lymphoma, pleomorphic, multicentric
X311	f	622	lung	-	-	-	-	-	Lymphoma, pleomorphic, multicentric
X309	f	636	lung	++	-	+	-	-	Lymphoma, pleomorphic, multicentric & Histiocytic sarcoma, multicentric
X325	f	483	lung	+	+++	+++	+++	0	Mesothelioma, metastatic
X314	f	462	lung	(+)	+++	(+)	+	0	Osteosarcoma, metastasis	Figure 4: panel A3 HE
X195	f	485	lung	(+)	+++	++	(+)	0	Osteosarcoma, metastasis
X360	f	495	lung	(+)	-	(+)	-	-	Osteosarcoma, metastasis
X337	m	612	lung	-	-	-	-	-	T-cell lymphoma, multicentric	Figure 4: panel C4 HE
X268	m	413	lung	-	-	(+)	-	-	Adenocarcinoma, pulmonary, solitary
X189	m	464	lung	-	-	(+)	-	-	Adenocarcinoma, pulmonary, solitary
X330	m	558	lung	-	-	-	-	-	Adenocarcinoma, pulmonary, solitary
X290	m	698	lung	-	-	-	-	-	Adenoma, pulmonary & T-cell lymphoma, multicentric
X170	m	296	lung	-	-	-	-	-	Lymphoma, NOS, multicentric
X402	m	447	lung	-	-	-	-	-	Lymphoma, NOS, multicentric
X171	m	565	lung	-	-	-	-	-	Lymphoma, NOS, solitary
X213	m	489	lung	-	-	-	-	-	Lymphoma, pleomorphic, multicentric
X338	m	626	lung	-	-	-	-	-	Lymphoma, pleomorphic, multicentric
X183	m	500	lung	++	+++	++	(+)	0	Lymphoma, pleomorphic, multicentric & Histiocytic sarcoma, multicentric
X349	m	621	lung	-	-	-	-	-	Lymphoma, pleomorphic, multicentric
X389	f	517	liver	-	+++	+++	(+)	0	Histiocytic sarcoma, multicentric
X202	f	492	liver	-	-	-	-	-	Lymphoma, NOS, multicentric
X252	f	542	liver	-	-	-	-	-	Lymphoma, NOS, multicentric
X311	f	622	liver	-	-	-	-	-	Lymphoma, pleomorphic, multicentric
X354	f	571	liver	-	-	-	-	-	Lymphoma, pleomorphic, multicentric & Histiocytic sarcoma, multicentric
X248	f	633	liver	+	+++	+++	(+)	0	Lymphoma, pleomorphic, multicentric & Histiocytic sarcoma, multicentric
X309	f	636	liver	++	+++	++	+	0	Lymphoma, pleomorphic, multicentric & Histiocytic sarcoma, multicentric
X365	f	485	liver	inc.	++	+	+	0	Sarcoma, NOS, solitary
X337	m	612	liver	-	-	-	-	-	T-cell lymphoma, multicentric	Figure 4: panel C5 HE
X290	m	698	liver	++	+++	+++	(+)	0	T-cell lymphoma, multicentric & Histiocytic sarcoma, solitary
X225	m	413	liver	-	-	(+)	-	-	Adenoma, hepatocellular
X215	m	489	liver	-	-	(+)	-	-	Adenoma, hepatocellular
X171	m	565	liver	-	-	(+)	-	-	Adenoma, hepatocellular
X317	m	642	liver	-	-	(+)	-	-	Adenoma, hepatocellular
X227	m	506	liver	-	-	+++	-	-	Adenoma, hepatocellular & Histiocytic sarcoma, solitary
X392	m	526	liver	(+)	+++	+++	(+)	0	Histiocytic sarcoma, multicentric
X103	m	660	liver	(+)	+++	+++	(+)	0	Histiocytic sarcoma, multicentric
X350	m	624	liver	(+)	+++	+++	(+)	0	Histiocytic sarcoma, solitary
X402	m	447	liver	-	-	-	-	-	Lymphoma, NOS, multicentric
X213	m	489	liver	-	-	-	-	-	Lymphoma, pleomorphic, multicentric
X183	m	500	liver	++	+++	++	(+)	0	Lymphoma, pleomorphic, multicentric & Histiocytic sarcoma, multicentric
X298	m	566	liver	(+)	+++	+	+	0	Sarcoma, NOS, solitary
X311	f	622	kidney	-	-	-	-	-	Lymphoma, pleomorphic, multicentric
X309	f	636	kidney	++	+++	++	+	0	Lymphoma, pleomorphic, multicentric & Histiocytic sarcoma, multicentric
X167	f	563	kidney	-	-	-	-	-	T-cell lymphoma, multicentric
X337	m	612	kidney	-	-	-	-	-	T-cell lymphoma, multicentric	Figure 4: panel C6 HE
X290	m	698	kidney	-	-	-	-	-	T-cell lymphoma, multicentric
X183	m	500	kidney	++	+++	++	(+)	0	Lymphoma, pleomorphic, multicentric & Histiocytic sarcoma, multicentric
X325	f	483	intrathoracal tissue	+	+++	+++	+++	0	Mesothelioma, metastatic
X389	f	517	intraabdominal fat tissue	-	-	-	-	-	Lipoma
X096	m	493	intraabdominal fat tissue	-	(+)	(+)	+	0	Leiomyosarcoma, metastatic
X290	m	698	heart	-	-	(+)	-	-	T-cell lymphoma, multicentric
X213	m	489	heart	-	-	-	-	-	Lymphoma, pleomorphic, multicentric
X099	f	548	Harderian gland	-	-	(+)	-	-	Adenoma, Harderian gland
X314	f	462	axial skeleton, thoracic spine	-	+++	+	+	0	Osteosarcoma, axial, metastatic	Figure 4: panel A2 HE
X069	f	412	axial skeleton, thoracic spine	-	++	++	+	0	Osteosarcoma, axial, solitary
X342	f	446	axial skeleton, thoracic spine	-	-	+	-	-	Osteosarcoma, axial, solitary
X403	f	468	axial skeleton, skull	-	-	(+)	-	-	Osteosarcoma, axial, solitary
X099	f	548	axial skeleton, sacrum	-	+++	++	-	0	Osteosarcoma, axial, solitary
X091	f	553	axial skeleton, sacrum	-	-	++	-	-	Osteosarcoma, axial, solitary
X406	f	453	axial skeleton, rib cage	-	+++	+	(+)	0	Osteosarcoma, axial, solitary
X287	f	359	axial skeleton, lumbar spine	-	+++	+	+	+	Osteosarcoma, axial, solitary
X485	f	408	axial skeleton, lumbar spine	-	+++	+	+	0	Osteosarcoma, axial, solitary
X318	f	414	axial skeleton, lumbar spine	-	+++	+	+	0	Osteosarcoma, axial, solitary
X302	f	426	axial skeleton, lumbar spine	-	+++	+	+	0	Osteosarcoma, axial, solitary
X153	f	498	axial skeleton, lumbar spine	-	-	+	-	-	Osteosarcoma, axial, solitary
X252	f	542	axial skeleton, lumbar spine	-	+++	+	(+)	0	Osteosarcoma, axial, solitary
X248	f	633	axial skeleton, lumbar spine	-	+++	+	(+)	0	Osteosarcoma, axial, solitary
X167	f	563	axial skeleton, lumbar spine	(+)	+++	+++	++	+	Sarcoma, NOS, solitary
X370	m	514	axial skeleton, lumbar spine	-	+++	(+)	+	+	Osteosarcoma, axial, solitary
X360	f	495	appendicular skeleton, hind leg	-	+++	+	+	0	Osteosarcoma, appendicular, metastatic
X147	f	361	appendicular skeleton, hind leg	-	+++	++	(+)	0	Osteosarcoma, appendicular, solitary
X155	f	540	appendicular skeleton, hind leg	-	-	+	-	-	Osteosarcoma, appendicular, solitary
X195	f	485	appendicular skeleton, front leg	-	+++	+	++	+	Osteosarcoma, appendicular, metastatic
X250	f	572	appendicular skeleton, front leg	-	+++	+	+	0	Osteosarcoma, appendicular, solitary
X365	f	485	appendicular skeleton, front leg	-	++	(+)	+	0	Sarcoma, NOS, solitary
X099	f	548	appendicular skeleton, femur	-	+++	++	-	0	Osteosarcoma, appendicular, solitary
X167	f	563	appendicular skeleton, femur	(+)	+++	+++	inc	0	Sarcoma, NOS, solitary
X103	m	660	appendicular skeleton, femur	-	+++	+++	(+)	0	Histiocytic sarcoma, multicentric
X370	m	514	adrenal gland	(+)	+++	(+)	(+)	0	Adenoma, cortical

## Sheet: S4C tumor diagnoses WT
Supplementary Table S4C. Results of immunohistochemistry (IHC) analysis of a selection of neoplasias in Trp53+/+ (WT) mice. CD3 was used to identify cells of T lymphocyte lineage; vimentin to identify mesenchymal cells and verify sarcoma; CD68 to identify cells of histiocytic lineage; desmin to identify myocytes; and myogenin to identify rhabdomyocytes. - = analysis not performed; 0 = no staining…
Mouse ID	Sex	Age (days)	Tissue	CD3	Vimentin	CD68	Desmin	Myogenin	Final diagnosis	Histomicrograph shown in Results
X156	f	693	spleen	-	-	-	-	-	Lymphoma, pleomorphic, multicentric
X131	f	769	spleen	++	+++	(+)	(+)	0	Lymphoma, pleomorphic, multicentric
X291	f	810	spleen	++	.-	(+)	-	-	Lymphoma, pleomorphic, multicentric	Supplementary Figure S4A 1 & 3; HE; 2 & 4; CD3
X193	f	934	spleen	++	-	(+)	-	-	Lymphoma, pleomorphic, multicentric
Bx3	f	869	spleen	++	-	++	-	-	Lymphoma, pleomorphic, multicentric & Histiocytic sarcoma, multicentric
X172	m	724	spleen	++	-	(+)	-	-	Lymphoma, pleomorphic, solitary
X156	f	693	small intestine	++	-	(+)	-	-	Lymphoma, pleomorphic, multicentric
X156	f	693	skin	(+)	-	(+)	-	-	Papilloma, solitary
X088	m	791	seminal vesicle	+	-	+	-	-	Lymphoma, pleomorphic, multicentric & Histiocytic sarcoma, multicentric
X291	f	810	pancreas	++	-	(+)	.	.	Lymphoma, pleomorphic, multicentric
Bx3	f	869	pancreas	++	-	++	-	-	Lymphoma, pleomorphic, multicentric & Histiocytic sarcoma, multicentric
X088	m	791	lymph nodes, submandibular	+	-	+	-	-	Lymphoma, pleomorphic, multicentric & Histiocytic sarcoma, multicentric
X156	f	693	lymph nodes, mesenteric	++	-	(+)	-	-	Lymphoma, pleomorphic, multicentric
X131	f	769	lymph nodes, mesenteric	++	-	(+)	-	-	Lymphoma, pleomorphic, multicentric
X291	f	810	lymph nodes, mesenteric	++	.	(+)	.	.	Lymphoma, pleomorphic, multicentric
X193	f	934	lymph nodes, mesenteric	++	-	(+)	-	-	Lymphoma, pleomorphic, multicentric
Bx3	f	869	lymph nodes, mesenteric	++	-	++	-	-	Lymphoma, pleomorphic, multicentric & Histiocytic sarcoma, multicentric
X210	m	790	lymph nodes, mesenteric	(+)	+++	+++	(+)	0	Histiocytic sarcoma, multicentric
X352	m	781	lymph nodes, mesenteric	++	-	(+)	-	-	Lymphoma, pleomorphic, multicentric
X291	f	810	lymph nodes, mediastinal	++	.	(+)	.	.	Lymphoma, pleomorphic, multicentric
Bx3	f	869	lymph nodes, mediastinal	++	-	++	-	-	Lymphoma, pleomorphic, multicentric & Histiocytic sarcoma, multicentric
X210	m	790	lymph nodes, mediastinal	(+)	+++	+++	(+)	0	Histiocytic sarcoma, multicentric
X088	m	791	lymph nodes, mediastinal	+	-	(+)	-	-	Lymphoma, pleomorphic, multicentric
X088	m	791	lymph nodes, inguinal	+	-	+	-	-	Lymphoma, pleomorphic, multicentric & Histiocytic sarcoma, multicentric
X352	m	781	lymph nodes, axillar	-	-	-	-	-	Lymphoma, pleomorphic, multicentric
X088	m	791	lymph nodes, axillar	+	-	+	-	-	Lymphoma, pleomorphic, multicentric & Histiocytic sarcoma, multicentric
X193	f	934	lung	-	-	-	-	-	Carcinoma, pulmonary, solitary
X291	f	810	lung	++	-	-	-	-	Lymphoma, pleomorphic, multicentric	Supplementary Figure S4A: panel 5 & 7 HE; panel 6 & 8 CD3
X352	m	781	lung	-	-	-	-	-	Adenoma, pulmonary
X289	m	782	lung	-	-	(+)	-	-	Adenoma, pulmonary
X237	m	909	lung	-	-	(+)	-	-	Adenoma, pulmonary
X391	m	711	lung	-	-	-	-	-	Adenoma, pulmonary, solitary
X221	m	737	lung	-	-	(+)	-	-	Carcinoma, pulmonary, solitary	Supplementary Figure S4C: panel 3 & 4 HE
X414	m	788	lung	-	-	-	-	-	Histiocytic sarcoma, multicentric
X210	m	790	lung	++	+++	+++	(+)	0	Histiocytic sarcoma, multicentric
X140	m	793	lung	-	+++	+++	(+)	0	Histiocytic sarcoma, multicentric	Supplementary Figure S4B: panel 5 & 7 HE; panel 6 & 8 CD68
B10	f	911	liver	-	-	+++	-	-	Adenoma, hepatocellular & Histiocytic sarcoma, solitary
X193	f	934	liver	-	-	(+)	-	-	Carcinoma, hepatocellular, solitary
Bx5	f	841	liver	(+)	+	+++	(+)	0	Carcinoma, hepatocellular, solitary & Histiocytic sarcoma, solitary
X291	f	810	liver	-	-	-	-	-	Histiocytic sarcoma, solitary
X172	m	724	liver	-	-	(+)	-	-	Adenoma, hepatocellular
X097	m	701	liver	-	-	(+)	-	-	Carcinoma, hepatocellular, solitary	Supplementary Figure S4C: panel 1 & 2 HE
X414	m	788	liver	(+)	+++	+++	(+)	0	Histiocytic sarcoma, multicentric
X210	m	790	liver	(+)	+++	+++	(+)	0	Histiocytic sarcoma, multicentric
X088	m	791	liver	-	-	+++	-	-	Histiocytic sarcoma, multicentric
X140	m	793	liver	(+)	+++	+++	(+)	0	Histiocytic sarcoma, multicentric	Supplementary Figure S4B: panel 1 & 3 HE; panel 2 & 4 CD68
X237	m	909	liver	(+)	+++	+++	(+)	0	Histiocytic sarcoma, solitary
X291	f	810	kidney	-	-	-	-	-	Lymphoma, pleomorphic, multicentric
X352	m	781	kidney	-	-	(+)	-	-	Carcinoma, renal, solitary
X310	f	758	intraabdominal fat tissue	-	-	-	-	-	Lipoma
X229	f	640	brain	-	-	(+)	-	-	Carcinoma, pituitary gland, pars distalis, solitary

## Sheet: S4D Summary tumor all genot
Supplementary Table S4D. Tumor types found in Trp53R210X/R210X (HO), Trp53R210X/+ (HZ), and Trp53+/+ (WT) mice. 1 = tumor type present in at least one organ or tissue; 0 = tumor type absent in all examined organs and tissues.
				Mesenchymal tumors														Epithelial tumors														Sex cord tumors	Total number of tumor types per mouse
				Malign													Benign	Malign									Benign
				Hematopoietic				Soft tissue							Hard tissue		Soft tissue
Genotype	Mouse ID	Sex	Age (days)	T-cell lymphoma	Pleomorphic lymphoma	Lymphoma, NOS	Histiocytic sarcoma	Leiomyosarcoma	Rhabdomyosarcoma	Metastasis, leiomyosarcoma	Sarcoma, NOS	Hemangiosarcoma	Mesothelioma	Metastasis, mesothelioma	Osteosarcoma	Metastasis, osteosarcoma	Lipoma	Carcinoma, hepatocellular	Carcinoma, mammary gland	Carcinoma, pituitary gland, pars distalis	Carcinoma, preputial gland	Carcinoma, pulmonary	Carcinoma, renal	Carcinoma, small intestine	Carcinoma, squamous cell	Metastasis, carcinoma	Adenoma, adrenal gland	Adenoma, Harderian gland	Adenoma, hepatocellular	Adenoma, pulmonary	Papilloma, cutaneous	Leydig cell tumor, malignant
HO	X312	f	217	1	0	0	0	1	0	0	0	0	0	0	0	0	0	0	0	0	0	0	0	0	0	0	0	0	0	0	0	0	2
HO	X319	f	225	1	0	0	0	0	0	0	0	0	0	0	0	0	0	0	0	0	0	0	0	0	0	0	0	0	0	0	0	0	1
HO	X339	f	131	1	0	0	0	0	0	0	0	0	0	0	0	0	0	0	0	0	0	0	0	0	0	0	0	0	0	0	0	0	1
HO	X340	f	145	0	0	1	0	0	0	0	0	0	0	0	0	0	0	0	0	0	0	0	0	0	0	0	0	0	0	0	0	0	1
HO	X341	f	130	0	0	0	0	0	0	0	1	0	0	0	0	0	0	0	0	0	0	0	0	0	0	0	0	0	0	0	0	0	1
HO	X405	f	118	1	0	0	0	0	0	0	0	0	0	0	0	0	0	0	0	0	0	0	0	0	0	0	0	0	0	0	0	0	1
HO	X509	f	176	1	0	0	0	1	0	0	0	0	0	0	0	0	0	0	0	0	0	0	0	0	0	0	0	0	0	0	0	0	2
HO	X547	f	113	1	0	0	0	0	0	0	0	0	0	0	0	0	0	0	0	0	0	0	0	0	0	0	0	0	0	0	0	0	1
HO	X128	m	107	1	0	0	0	0	0	0	0	0	0	0	0	0	0	0	0	0	0	0	0	0	0	0	0	0	0	0	0	0	1
HO	X152	m	188	1	0	0	0	0	0	0	0	0	0	0	0	0	0	0	0	0	0	0	0	0	0	0	0	0	0	0	0	0	1
HO	X158	m	77	1	0	0	0	0	0	0	0	0	0	0	0	0	0	0	0	0	0	0	0	0	0	0	0	0	0	0	0	0	1
HO	X162	m	175	1	0	0	1	0	0	0	0	0	0	0	0	0	0	0	0	0	0	0	0	0	0	0	0	0	0	0	0	0	2
HO	X165	m	135	1	0	0	1	0	0	0	0	0	0	0	0	0	0	0	0	0	0	0	0	0	0	0	0	0	0	0	0	0	2
HO	X191	m	199	1	0	0	0	0	0	0	0	0	0	0	0	0	0	0	0	0	0	0	0	0	0	0	0	0	0	0	0	0	1
HO	X211	m	132	1	0	0	0	1	0	0	0	0	0	0	0	0	0	0	0	0	0	0	0	0	0	0	0	0	0	0	0	0	2
HO	X214	m	258	0	1	0	1	0	0	0	0	0	0	0	0	0	0	0	0	0	0	0	0	0	0	0	0	0	0	0	0	0	2
HO	X216	m	174	1	0	0	0	0	0	0	0	0	0	0	0	0	0	0	0	0	0	0	0	0	0	0	0	0	0	0	0	0	1
HO	X222	m	82	0	0	0	0	0	0	0	1	0	0	0	0	0	0	0	0	0	0	0	0	0	0	0	0	0	0	0	0	0	1
HO	X292	m	120	1	0	0	0	0	0	0	0	0	0	0	0	0	0	0	0	0	0	0	0	0	0	0	0	0	0	0	0	0	1
HO	X294	m	141	1	0	0	0	1	0	0	0	0	0	0	0	0	0	0	0	0	0	0	0	0	0	0	0	0	0	0	0	0	2
HO	X297	m	157	0	0	0	0	1	0	0	0	0	0	0	0	0	0	0	0	0	0	0	0	0	0	0	0	0	0	0	0	0	1
HO	X299	m	211	1	0	0	0	0	0	0	0	0	0	0	0	0	0	0	0	0	0	0	0	0	0	0	0	0	0	0	0	0	1
HO	X300	m	225	1	0	0	1	0	0	0	0	0	0	0	0	0	0	0	0	0	0	0	0	0	0	0	0	0	0	0	0	0	2
HO	X315	m	70	1	0	0	0	0	0	0	0	0	0	0	0	0	0	0	0	0	0	0	0	0	0	0	0	0	0	0	0	0	1
HO	X327	m	123	0	0	0	0	0	1	0	0	0	0	0	0	0	0	0	0	0	0	0	0	0	0	0	0	0	0	0	0	0	1
HO	X328	m	166	0	0	0	0	1	0	0	0	0	0	0	0	0	0	0	0	0	0	0	0	0	0	0	0	0	0	0	0	0	1
HO	X344	m	214	1	0	0	0	0	0	0	0	0	0	0	0	0	0	0	0	0	0	0	0	0	0	0	0	0	0	0	0	0	1
HO	X357	m	242	0	0	0	0	1	0	0	0	0	0	0	0	0	0	0	0	0	0	0	0	0	0	0	0	0	0	0	0	0	1
HO	X363	m	259	1	0	0	1	0	0	0	0	0	0	0	0	0	0	0	0	0	0	0	0	0	0	0	0	0	0	0	0	0	2
HO	X386	m	184	1	0	0	0	0	0	0	0	0	0	0	0	0	0	0	0	0	0	0	0	0	0	0	0	0	0	0	0	0	1
HO	X387	m	92	0	0	0	0	0	1	0	0	0	0	0	0	0	0	0	0	0	0	0	0	0	0	0	0	0	0	0	0	0	1
HO	X393	m	108	1	0	0	0	0	0	0	0	0	0	0	0	0	0	0	0	0	0	0	0	0	0	0	0	0	0	0	0	0	1
HO	X396	m	232	0	1	0	0	1	0	0	0	0	0	0	0	0	0	0	0	0	0	0	0	0	0	0	0	0	0	0	0	0	2
HO	X400	m	202	0	1	0	0	1	0	0	1	0	0	0	0	0	0	0	0	0	0	0	0	0	0	0	0	0	0	0	0	0	3
HO	X444	m	205	1	0	0	0	0	0	0	0	0	0	0	0	0	0	0	0	0	0	0	0	0	0	0	0	0	0	0	0	0	1
HO	X481	m	137	1	0	0	0	0	0	0	0	0	0	0	0	0	0	0	0	0	0	0	0	0	0	0	0	0	0	0	0	0	1
HO	X488	m	207	0	0	1	0	0	0	0	0	0	0	0	0	0	0	0	0	0	0	0	0	0	0	0	0	0	0	0	0	0	1
HO	X491	m	254	1	0	0	0	1	0	1	0	0	0	0	0	0	0	0	0	0	0	0	0	0	0	0	0	0	0	0	0	0	2
HO	X497	m	223	1	0	0	0	0	0	0	0	0	0	0	0	0	0	0	0	0	0	0	0	0	0	0	0	0	0	0	0	0	1
HO	X498	m	118	0	0	0	0	0	0	0	1	0	0	0	0	0	0	0	0	0	0	0	0	0	0	0	0	0	0	0	0	0	1
HO	X501	m	176	1	0	0	1	0	0	0	0	0	0	0	0	0	0	0	0	0	0	0	0	0	0	0	0	0	0	0	0	0	2
HO	X502	m	97	1	0	0	0	0	0	0	0	0	0	0	0	0	0	0	0	0	0	0	0	0	0	0	0	0	0	0	0	0	1
HO	X503	m	146	0	0	1	0	0	0	0	0	0	0	0	0	0	0	0	0	0	0	0	0	0	0	0	0	0	0	0	0	0	1
HO	X504	m	223	1	0	0	1	1	0	0	0	0	0	0	0	0	0	0	0	0	0	0	0	0	0	0	0	0	0	0	0	0	3
HO	X543	m	129	0	0	0	0	1	0	0	0	0	0	0	0	0	0	0	0	0	0	0	0	0	0	0	0	0	0	0	0	0	1
HO	X544	m	144	1	0	0	1	0	0	0	0	0	0	0	0	0	0	0	0	0	0	0	0	0	0	0	0	0	0	0	0	0	2
HO	X545	m	148	0	0	0	0	1	0	0	0	0	0	0	0	0	0	0	0	0	0	0	0	0	0	0	0	0	0	0	0	0	1
HO	X546	m	136	1	0	0	0	0	0	0	0	0	0	0	0	0	0	0	0	0	0	0	0	0	0	0	0	0	0	0	0	0	1
HZ	X069	f	412	0	0	0	0	0	0	0	0	0	0	0	1	0	0	0	0	0	0	0	0	0	0	0	0	0	0	0	0	0	1
HZ	X091	f	553	0	0	0	0	0	0	0	0	0	0	0	1	0	0	0	0	0	0	0	0	0	0	0	0	0	0	0	0	0	1
HZ	X099	f	548	0	0	0	1	0	0	0	0	0	0	0	1	0	0	0	0	0	0	0	0	0	0	0	0	1	0	0	0	0	3
HZ	X147	f	361	0	0	0	0	0	0	0	0	0	0	0	1	0	0	0	0	0	0	0	0	0	0	0	0	0	0	0	0	0	1
HZ	X153	f	498	0	0	0	0	0	0	0	0	0	0	0	1	0	0	0	1	0	0	0	0	0	0	0	0	0	0	0	0	0	2
HZ	X155	f	540	0	0	0	0	0	0	0	0	0	0	0	1	0	0	0	0	0	0	0	0	0	0	0	0	0	0	0	0	0	1
HZ	X167	f	563	1	0	0	1	0	0	0	1	0	0	0	0	0	0	0	0	0	0	0	0	0	0	0	0	0	0	1	0	0	4
HZ	X173	f	559	0	1	0	0	0	0	0	0	0	0	0	0	0	0	0	1	0	0	0	0	0	0	1	0	0	0	0	0	0	2
HZ	X194	f	567	0	1	0	0	0	0	0	0	0	0	0	0	0	0	0	0	0	0	0	0	0	0	0	0	0	0	0	0	0	1
HZ	X195	f	485	0	0	0	0	0	0	0	0	0	0	0	1	1	0	0	0	0	0	0	0	0	0	0	0	0	0	0	0	0	1
HZ	X202	f	492	0	0	1	0	0	0	0	0	0	0	0	0	0	0	0	0	0	0	0	0	0	0	0	0	0	0	0	0	0	1
HZ	X228	f	359	0	0	0	0	0	0	0	0	0	0	0	0	0	0	0	1	0	0	0	0	0	0	0	0	0	0	0	0	0	1
HZ	X235	f	590	0	0	0	0	0	0	0	0	1	0	0	0	0	0	0	0	0	0	0	0	0	0	0	0	0	0	0	0	0	1
HZ	X239	f	358	0	0	0	0	0	1	0	0	0	0	0	0	0	0	0	0	0	0	0	0	0	0	0	0	0	0	0	0	0	1
HZ	X247	f	472	0	0	0	0	1	0	0	0	0	0	0	0	0	0	0	0	0	0	0	0	0	0	0	0	0	0	0	0	0	1
HZ	X248	f	633	0	1	0	1	0	0	0	0	0	0	0	1	0	0	0	0	0	0	0	0	0	0	0	0	0	0	0	0	0	3
HZ	X250	f	572	0	1	0	0	0	0	0	0	0	0	0	1	0	0	0	0	0	0	0	0	0	0	0	0	0	0	0	0	0	2
HZ	X252	f	542	0	0	1	0	0	0	0	0	0	0	0	1	0	0	0	0	0	0	0	0	0	0	0	0	0	0	0	0	0	2
HZ	X263	f	555	0	1	0	0	0	0	0	0	0	0	0	0	0	0	0	0	0	0	0	0	1	0	0	0	0	0	0	0	0	2
HZ	X287	f	359	0	0	0	0	0	0	0	0	0	0	0	1	0	0	0	0	0	0	0	0	0	0	0	0	0	0	0	0	0	1
HZ	X302	f	426	0	0	0	0	0	0	0	0	0	0	0	1	0	0	0	0	0	0	0	0	0	0	0	0	0	0	0	0	0	1
HZ	X309	f	636	0	1	0	1	0	0	0	0	0	0	0	0	0	0	0	0	0	0	0	0	0	0	0	0	0	0	0	0	0	2
HZ	X311	f	622	0	1	0	0	0	0	0	0	0	0	0	0	0	0	0	0	0	0	0	0	0	0	0	0	0	0	0	0	0	1
HZ	X314	f	462	0	0	0	0	0	0	0	0	0	0	0	1	1	0	0	0	0	0	0	0	0	0	0	0	0	0	0	0	0	1
HZ	X318	f	414	0	0	0	0	0	0	0	0	0	0	0	1	0	0	0	0	0	0	1	0	0	0	0	0	0	0	0	0	0	2
HZ	X325	f	483	0	1	0	0	0	0	0	0	0	1	1	0	0	0	0	0	0	0	0	0	0	0	0	0	0	0	0	0	0	2
HZ	X326	f	567	0	0	0	0	1	0	0	0	0	0	0	0	0	0	0	0	0	0	0	0	0	0	0	0	0	0	0	0	0	1
HZ	X342	f	446	0	0	0	0	0	0	0	0	0	0	0	1	0	0	0	0	0	0	0	0	0	0	0	0	0	0	0	0	0	1
HZ	X354	f	571	0	1	0	1	1	0	0	0	0	0	0	0	0	0	0	0	0	0	0	0	0	0	0	0	0	0	0	0	0	3
HZ	X360	f	495	0	0	0	0	0	0	0	0	0	0	0	1	1	0	0	0	0	0	0	0	0	0	0	0	0	0	0	0	0	1
HZ	X365	f	485	0	0	0	0	0	0	0	1	0	0	0	0	0	0	0	0	0	0	0	0	0	0	0	0	0	0	0	0	0	1
HZ	X372	f	583	0	0	0	0	0	0	0	1	0	0	0	0	0	0	0	0	0	0	0	0	0	0	0	0	0	0	0	0	0	1
HZ	X389	f	517	0	0	0	1	0	0	0	0	0	0	0	0	0	1	0	0	0	0	0	0	0	0	0	0	0	0	0	0	0	2
HZ	X403	f	468	0	0	0	0	0	0	0	0	0	0	0	1	0	0	0	0	0	0	0	0	0	0	0	0	0	0	0	0	0	1
HZ	X404	f	461	0	0	0	0	1	0	0	0	0	0	0	0	0	0	0	0	0	0	0	0	0	0	0	0	0	0	0	0	0	1
HZ	X406	f	453	0	0	0	0	0	0	0	0	0	0	0	1	0	0	0	0	0	0	0	0	0	0	0	0	0	0	0	0	0	1
HZ	X485	f	408	0	0	0	0	0	0	0	0	0	0	0	1	0	0	0	0	0	0	0	0	0	0	0	0	0	0	0	0	0	1
HZ	X079	m	533	0	0	0	1	0	0	0	0	0	0	0	0	0	0	0	0	0	0	0	0	0	0	0	0	0	0	0	0	0	1
HZ	X096	m	493	0	0	0	0	1	0	1	0	0	0	0	0	0	0	0	0	0	0	0	0	0	0	0	0	0	0	0	0	0	1
HZ	X101	m	470	0	0	0	0	0	0	0	0	0	0	0	0	0	0	0	0	0	0	0	0	0	1	0	0	0	0	0	0	0	1
HZ	X102	m	498	0	0	0	0	0	0	0	1	0	0	0	0	0	0	0	0	0	0	0	0	0	0	0	0	0	0	0	0	0	1
HZ	X103	m	660	0	0	0	1	0	0	0	0	0	0	0	0	0	0	0	0	0	0	0	0	0	0	0	0	0	0	0	0	0	1
HZ	X105	m	687	0	0	0	1	0	0	0	1	0	0	0	0	0	0	0	0	0	0	0	0	0	0	0	0	0	0	0	0	0	2
HZ	X141	m	361	1	0	0	0	0	0	0	0	0	0	0	0	0	0	0	0	0	0	0	0	0	0	0	0	0	0	0	0	0	1
HZ	X148	m	458	0	0	0	0	1	0	0	0	0	0	0	0	0	0	0	0	0	0	0	0	0	0	0	0	0	0	0	0	0	1
HZ	X149	m	505	0	0	0	0	1	0	0	1	0	0	0	0	0	0	0	0	0	0	0	0	0	0	0	0	0	0	0	0	0	2
HZ	X170	m	296	0	0	1	1	0	0	0	0	0	0	0	0	0	0	0	0	0	0	0	0	0	0	0	0	0	0	0	0	0	2
HZ	X171	m	565	0	0	1	0	1	0	0	0	0	0	0	0	0	0	0	0	0	0	0	0	0	0	0	0	0	1	0	0	0	3
HZ	X174	m	527	0	0	0	0	0	1	0	0	0	0	0	0	0	0	0	0	0	0	0	0	0	0	0	0	0	0	0	0	0	1
HZ	X183	m	500	0	1	0	1	0	0	0	0	0	0	0	0	0	0	0	0	0	0	0	0	0	0	0	0	0	0	0	0	0	2
HZ	X188	m	513	0	0	0	0	1	0	1	0	0	0	0	0	0	0	0	0	0	0	0	0	0	0	0	0	0	0	0	0	1	2
HZ	X189	m	464	0	0	0	0	0	0	0	0	0	0	0	0	0	0	0	0	0	0	1	0	0	0	0	0	0	0	0	0	0	1
HZ	X197	m	587	0	0	0	0	0	0	0	1	0	0	0	0	0	0	0	0	0	0	0	0	0	0	0	0	0	0	0	0	0	1
HZ	X212	m	413	0	0	0	0	1	0	0	0	0	0	0	0	0	0	0	0	0	0	0	0	0	0	0	0	0	0	0	0	0	1
HZ	X213	m	489	0	1	0	0	0	0	0	0	0	0	0	0	0	0	0	0	0	0	0	0	0	0	0	0	0	0	0	0	0	1
HZ	X215	m	489	0	0	0	0	1	0	0	0	0	0	0	0	0	0	0	0	0	0	0	0	0	0	0	0	0	1	0	0	0	2
HZ	X225	m	413	0	1	0	0	0	0	0	0	0	0	0	0	0	0	0	0	0	0	0	0	0	0	0	0	0	1	0	0	0	2
HZ	X227	m	506	0	0	0	1	0	0	0	0	0	0	0	0	0	0	0	0	0	0	0	0	0	0	0	0	0	1	0	0	0	2
HZ	X245	m	495	0	0	0	0	0	0	0	0	0	0	0	0	0	0	0	0	0	1	0	0	0	0	0	0	0	0	0	0	0	1
HZ	X268	m	413	0	0	0	0	0	0	0	0	0	0	0	0	0	0	0	0	0	0	1	0	0	0	0	0	0	0	0	0	0	1
HZ	X275	m	564	0	0	0	0	1	0	0	0	0	0	0	0	0	0	0	0	0	0	0	0	0	0	0	0	0	0	0	0	0	1
HZ	X276	m	364	0	0	0	0	1	0	0	0	0	0	0	0	0	0	0	0	0	0	0	0	0	0	0	0	0	0	0	0	0	1
HZ	X283	m	408	0	0	0	0	1	0	0	0	0	0	0	0	0	0	0	0	0	0	0	0	0	0	0	0	0	0	0	0	0	1
HZ	X290	m	698	1	0	0	1	0	0	0	0	0	0	0	0	0	0	0	0	0	0	0	0	0	0	0	0	0	0	1	0	0	3
HZ	X298	m	566	0	0	0	0	0	0	0	1	0	0	0	0	0	0	0	0	0	0	0	0	0	0	0	0	0	0	0	0	0	1
HZ	X317	m	642	0	0	0	0	0	0	0	0	1	0	0	0	0	0	0	0	0	0	0	0	0	0	0	0	0	1	0	0	0	2
HZ	X321	m	483	0	0	1	1	0	0	0	0	0	0	0	0	0	0	0	0	0	0	0	0	0	0	0	0	0	0	0	0	0	2
HZ	X329	m	476	0	0	0	0	1	0	0	0	0	0	0	0	0	0	0	0	0	0	0	0	0	0	0	0	0	0	0	0	0	1
HZ	X330	m	558	0	0	0	0	0	0	0	0	0	0	0	0	0	0	0	0	0	0	1	0	0	0	0	0	0	0	0	0	0	1
HZ	X337	m	612	1	0	0	0	0	0	0	0	0	0	0	0	0	0	0	0	0	0	0	0	0	0	0	0	0	0	0	0	0	1
HZ	X338	m	626	0	1	0	0	0	0	0	0	0	0	0	0	0	0	0	0	0	0	0	0	0	0	0	0	0	0	0	0	0	1
HZ	X350	m	624	0	0	0	1	0	0	0	0	0	0	0	0	0	0	0	0	0	0	0	0	0	0	0	0	0	0	0	0	0	1
HZ	X370	m	514	0	0	0	0	0	0	0	0	0	0	0	1	0	0	0	0	0	0	0	0	0	0	0	1	0	0	0	0	0	2
HZ	X377	m	299	0	0	0	0	1	0	0	0	0	0	0	0	0	0	0	0	0	0	0	0	0	0	0	0	0	0	0	0	0	1
HZ	X379	m	376	0	0	0	0	1	0	0	0	0	0	0	0	0	0	0	0	0	0	0	0	0	0	0	0	0	0	0	0	0	1
HZ	X392	m	526	0	0	0	1	0	0	0	1	0	0	0	0	0	0	0	0	0	0	0	0	0	0	0	0	0	0	0	0	0	2
HZ	X398	m	420	0	0	0	0	0	0	0	1	0	0	0	0	0	0	0	0	0	0	0	0	0	0	0	0	0	0	0	0	0	1
HZ	X402	m	447	0	0	1	0	0	0	0	0	0	0	0	0	0	0	0	0	0	0	0	0	0	0	0	0	0	0	0	0	0	1
HZ	X349	m	621	0	1	0	0	0	0	0	0	0	0	0	0	0	0	0	0	0	0	0	0	0	0	0	0	0	0	0	0	0	1
WT	B10	f	911	0	0	0	1	0	0	0	0	0	0	0	0	0	0	0	0	0	0	0	0	0	0	0	0	0	1	0	0	0	2
WT	Bx3	f	869	0	1	0	1	0	0	0	0	0	0	0	0	0	0	0	0	0	0	0	0	0	0	0	0	0	0	0	0	0	2
WT	Bx5	f	841	0	0	0	1	0	0	0	0	0	0	0	0	0	0	1	0	0	0	0	0	0	0	0	0	0	0	0	0	0	2
WT	X131	f	769	0	1	0	0	0	0	0	0	0	0	0	0	0	0	0	0	0	0	0	0	0	0	0	0	0	0	0	0	0	1
WT	X156	f	693	0	1	0	0	0	0	0	0	0	0	0	0	0	0	0	0	0	0	0	0	0	0	0	0	0	0	0	1	0	2
WT	X193	f	934	0	1	0	0	0	0	0	0	0	0	0	0	0	0	1	0	0	0	1	0	0	0	0	0	0	0	0	0	0	3
WT	X229	f	640	0	0	0	0	0	0	0	0	0	0	0	0	0	0	0	0	1	0	0	0	0	0	0	0	0	0	0	0	0	1
WT	X291	f	810	0	1	0	1	0	0	0	0	0	0	0	0	0	0	0	0	0	0	0	0	0	0	0	0	0	0	0	0	0	2
WT	X310	f	758	0	0	0	0	0	0	0	0	0	0	0	0	0	1	0	0	0	0	0	0	0	0	0	0	0	0	0	0	0	1
WT	X088	m	791	0	1	0	1	0	0	0	0	0	0	0	0	0	0	0	0	0	0	0	0	0	0	0	0	0	0	0	0	0	2
WT	X097	m	701	0	0	0	0	0	0	0	0	0	0	0	0	0	0	1	0	0	0	0	0	0	0	0	0	0	0	0	0	0	1
WT	X140	m	793	0	0	0	1	0	0	0	0	0	0	0	0	0	0	0	0	0	0	0	0	0	0	0	0	0	0	0	0	0	1
WT	X172	m	724	0	1	0	0	0	0	0	0	0	0	0	0	0	0	0	0	0	0	0	0	0	0	0	0	0	1	0	0	0	2
WT	X210	m	790	0	0	0	1	0	0	0	0	0	0	0	0	0	0	0	0	0	0	0	0	0	0	0	0	0	0	0	0	0	1
WT	X221	m	737	0	0	0	0	0	0	0	0	0	0	0	0	0	0	0	0	0	0	1	0	0	0	0	0	0	0	0	0	0	1
WT	X237	m	909	0	0	0	1	0	0	0	0	0	0	0	0	0	0	0	0	0	0	0	0	0	0	0	0	0	0	1	0	0	2
WT	X289	m	782	0	0	0	0	0	0	0	0	0	0	0	0	0	0	0	0	0	0	0	0	0	0	0	0	0	0	1	0	0	1
WT	X352	m	781	0	1	0	0	0	0	0	0	0	0	0	0	0	0	0	0	0	0	0	1	0	0	0	0	0	0	1	0	0	3
WT	X391	m	711	0	0	0	0	0	0	0	0	0	0	0	0	0	0	0	0	0	0	0	0	0	0	0	0	0	0	1	0	0	1
WT	X414	m	788	0	0	0	1	0	0	0	0	0	0	0	0	0	0	0	0	0	0	0	0	0	0	0	0	0	0	0	0	0	1
